# Supplementary material for: Association between lactate to hematocrit ratio and 30-day all-cause mortality in patients with sepsis: a retrospective analysis of the Medical Information Mart for Intensive Care IV database
Source: Front Med (Lausanne). 2024 Aug 13;11:1422883. doi: 10.3389/fmed.2024.1422883 (PMC11347292; doi:10.3389/fmed.2024.1422883)
Supplement: Supplementary file 4 [file Table_1.XLSX]

## Sheet: Table S1 infection site
①respiratory system	②abdominal infection	③skin or surface infection	④bone or joint infection	⑤bloodstream infection	⑥ system	⑦unrinary system	⑧intravenous catheter infection	⑨unclassifiable infection	⑩mixed infection
THROAT CULTURE	PERITONEAL FLUID	ABSCESS	JOINT FLUID	BLOOD CULTURE ( MYCO/F LYTIC BOTTLE)	CSF;SPINAL FLUID	URINE	CATHETER TIP-IV	Direct Antigen Test for Herpes Simplex Virus Types 1 & 2
BRONCHIAL BRUSH - PROTECTED	BILE	SKIN SCRAPINGS	BONE MARROW	BLOOD CULTURE		URINE,SUPRAPUBIC ASPIRATE		FOREIGN BODY
ASPIRATE	ANORECTAL/VAGINAL	EAR	BONE MARROW - CYTOGENETICS	Blood (CMV AB)				SWAB
BRONCHOALVEOLAR LAVAGE	STOOL (RECEIVED IN TRANSPORT SYSTEM)	EYE		Blood (Toxo)				DIALYSIS FLUID
BRONCHIAL WASHINGS	FECAL SWAB	STOOL		Blood (LYME)				Isolate
SPUTUM				NEOPLASTIC BLOOD				DIRECT ANTIGEN TEST FOR VARICELLA-ZOSTER VIRUS
Rapid Respiratory Viral Screen & Culture				Blood (EBV)				Staph aureus swab
Mini-BAL				Stem Cell - Blood Culture				IMMUNOLOGY
Influenza A/B by DFA				SEROLOGY/BLOOD				BIOPSY
TRACHEAL ASPIRATE				FLUID RECEIVED IN BLOOD CULTURE BOTTLES				FOOT CULTURE
PLEURAL FLUID								VIRAL CULTURE:R/O HERPES SIMPLEX VIRUS
THROAT FOR STREP								FLUID,OTHER
								TISSUE
								WORM
								Swab
								MRSA SCREEN
								VIRAL CULTURE: R/O CYTOMEGALOVIRUS
								Touch Prep/Sections
								Foreign Body - Sonication Culture
								Immunology (CMV)
